# Supplementary material for: Clozapine prescribing: comparison of clozapine dosage and plasma levels between White British and Bangladeshi patients
Source: BJPsych Bull. 2021 Feb;45(1):22–7. doi: 10.1192/bjb.2020.59 (PMC8058897; doi:10.1192/bjb.2020.59)
Supplement: Supplementary file 1 [file S2056469420000595sup.zip]

Archive with 3 entries (3 files):
- S2056469420000595sup003.pdf
- S2056469420000595sup002.pdf
- S2056469420000595sup001.pdf
